# Supplementary material for: The C-Circle Biomarker Is Secreted by Alternative-Lengthening-of-Telomeres Positive Cancer Cells inside Exosomes and Provides a Blood-Based Diagnostic for ALT Activity
Source: Cancers (Basel). 2021 Oct 26;13(21):5369. doi: 10.3390/cancers13215369 (PMC8582556; doi:10.3390/cancers13215369)
Supplement: Supplementary file 1 [file cancers-13-05369-s001.zip]

Archive with 1 entries (1 files):
- cancers-1325215-supplementary.pdf
